# Supplementary material for: Understanding Oxidative Stress in Aedes during Chikungunya and Dengue Virus Infections Using Integromics Analysis
Source: Viruses. 2018 Jun 9;10(6):314. doi: 10.3390/v10060314 (PMC6024870; doi:10.3390/v10060314)
Supplement: Supplementary file 1 [file viruses-10-00314-s001.zip]

Archive with 8 entries (7 files):
- Supl_material/
- Supl_material/FIgure S1.jpg
- Supl_material/Figure S2.jpg
- Supl_material/Figure S3.jpg
- Supl_material/Figure S4.jpg
- Supl_material/Figure S5.jpg
- Supl_material/Figure S6.jpg
- Supl_material/Suplementary_table_1.xlsx
