# Supplementary material for: Understanding Oxidative Stress in Aedes during Chikungunya and Dengue Virus Infections Using Integromics Analysis
Source: Viruses. 2018 Jun 9;10(6):314. doi: 10.3390/v10060314 (PMC6024870; doi:10.3390/v10060314)
Supplement: Supplementary file 1 [file viruses-10-00314-s001.zip › Supl_material/Suplementary_table_1.xlsx]

## Sheet: Transcriptomics
Transcriptomics
AAEL010276
AAEL013009
AAEL005693
AAEL009524
AAEL010823
AAEL013007
AAEL003234
AAEL006256
AAEL014889
AAEL008887
AAEL006509
AAEL002737
AAEL011112
AAEL008397
ATP8
AAEL002542
AAEL011126
AAEL005766
AAEL011130
AAEL005336
AAEL001100
AAEL004294
AAEL014452
AAEL007555
AAEL009257
AAEL012783
AAEL009964

## Sheet: Proteomics
Proteomics
2-oxoglutarate dehydrogenase
Beta-galactosidase
Triosephosphate isomerase
Elongation factor 1 gamma
Phosphoglycerate kinase
Enolase
Alanine aminotransferase
Hexokinase
Acyl-Coa dehydrogenase
Fructose-bisphosphate
Aldolase
Ubiquinol-cytochrome c reductase complex
Dihydrolipoyl dehydrogenase
Malate dehydrogenase
Cytochrome c, mitochondrial
Citrate synthase 2, mitochondrial
NADH dehydrogenase, putative
Glutathione transferase
Aspartate aminotransferase
Isocitrate dehydrogenase [NAD] subunit
ATP synthase beta, mitochondrial
Lactoylglutathione lyase
3-hydroxyacyl-coa dehydrogenase
Carboxylase pyruvate
Pyruvate dehydrogenase E1 subunit alpha

## Sheet: Metabolomics
Metabolites
L-Cysteine
Taurine
Hypotaurine
